# Supplementary material for: Women in Selected Communities of Punjab, India Have a High Prevalence of Iron, Zinc, Vitamin B12, and Folate Deficiencies: Implications for a Multiply-Fortified Salt Intervention
Source: Nutrients. 2023 Jul 3;15(13):3024. doi: 10.3390/nu15133024 (PMC10346790; doi:10.3390/nu15133024)
Supplement: Supplementary file 1 [file nutrients-15-03024-s001.zip]

Archive with 1 entries (1 files):
- nutrients-2449060-supplementary.pdf
